# Supplementary material for: Synthesis of Calamitic Fluorinated Mesogens with Complex Crystallization Behavior
Source: Molecules. 2023 Dec 8;28(24):8002. doi: 10.3390/molecules28248002 (PMC10745429; doi:10.3390/molecules28248002)
Supplement: Supplementary file 1 [file molecules-28-08002-s001.zip]

Archive with 1 entries (1 files):
- molecules-2730813-supplementary.pdf
